# Supplementary material for: Agreement and reliability statistics for shapes
Source: PLoS One. 2018 Aug 23;13(8):e0202087. doi: 10.1371/journal.pone.0202087 (PMC6107162; doi:10.1371/journal.pone.0202087)
Supplement: S2 File — MATLAB .mat file containing all simulated shapes used in Example 3. (ZIP) [file pone.0202087.s002.zip]

Archive with 8 entries (7 files):
- shapeICC.m
- __MACOSX/
- __MACOSX/._shapeICC.m
- ICC.m
- __MACOSX/._ICC.m
- go.m
- __MACOSX/._go.m
- data.mat
