# Supplementary material for: Agreement and reliability statistics for shapes
Source: PLoS One. 2018 Aug 23;13(8):e0202087. doi: 10.1371/journal.pone.0202087 (PMC6107162; doi:10.1371/journal.pone.0202087)
Supplement: S2 File — MATLAB .mat file containing all simulated shapes used in Example 3. (ZIP) [file pone.0202087.s002.zip › shapeICC.m]

function icc = shapeICC(M)
%SHAPEICC Shape intraclass correlation coefficient.
%   icc = shapeICC(M)
% 
%   Calculates ICC is for a two-way, fully crossed random efects model.
%   This type of ICC is appropriate to describe the absolute agreement 
%   among shape measurements from a group of k raters, randomly selected 
%   from the population of all raters, made on a set of n items.  
%   Shrout and Fleiss: ICC(2,1)
%   McGraw and Wong:   ICC(A,1)
%
%   M is the stack of N-dimensional rasterized shape measurements
%      The dimensions of M are Ny x Nx x ... x n x k, where
%         Ny x Nx x ... is the size of each N-dimensional rasterized shape
%         n is the # of subjects / groups
%         k is the # of raters
%
%      For example, with 2-D shapes,
%      M(:,:,2,3) would be the shape corresponding to subject 2, rater 3

% setup
sizeM = size(M);
k = sizeM(end);
n = sizeM(end-1);
Npix = prod(sizeM(1:end-2)); % Npix = Ny * Nx * ... = total # of pixels in each shape

M = reshape(M,[Npix n k]); % vectorize each shape into an Npix-length column array
M = single(M); % in case M is logical, need it to be single to do floating-point ops on it

%%%%%%%%%%%%%%%%%%%%%%%%%%%%%%%%%%%

% means
u1 = squeeze(mean(M,2)); % Npix x k
u2 = mean(M,3); % Npix x n
u = mean(u1,2); % Npix x 1

%%%%%%%%%%%%%%%%%%%%%%%%%%%%%%%%%%%

SS = 0;
for ii=1:n
    for jj=1:k
        d = abs(M(:,ii,jj) - u);
        SS = SS + sum(d(:))^2;
    end
end

%%%%%%%%%%%%%%%%%%%%%%%%%%%%%%%%%%%

MSR = 0;
for ii=1:n
    d = abs(u2(:,ii) - u);
    MSR = MSR + sum(d(:))^2;
end
MSR = k/(n-1) * MSR;

%%%%%%%%%%%%%%%%%%%%%%%%%%%%%%%%%%%    

MSC = 0;
for jj=1:k    
    d = abs(u1(:,jj) - u);
    MSC = MSC + sum(d(:))^2;
end
MSC = n/(k-1) * MSC;

%%%%%%%%%%%%%%%%%%%%%%%%%%%%%%%%%%%

MSE = (SS - (n-1)*MSR - (k-1)*MSC) / ((n-1)*(k-1));
icc = (MSR - MSE) / (MSR + (k-1)*MSE + k/n*(MSC-MSE));

end
