# Supplementary material for: Agreement and reliability statistics for shapes
Source: PLoS One. 2018 Aug 23;13(8):e0202087. doi: 10.1371/journal.pone.0202087 (PMC6107162; doi:10.1371/journal.pone.0202087)
Supplement: S2 File — MATLAB .mat file containing all simulated shapes used in Example 3. (ZIP) [file pone.0202087.s002.zip › ICC.m]

function icc = ICC(M)
%ICC Intraclass correlation coefficient.
%   icc = ICC(M)
% 
%   Calculates ICC is for a two-way, fully crossed random efects model.
%   This type of ICC is appropriate to describe the absolute agreement 
%   among shape measurements from a group of k raters, randomly selected 
%   from the population of all raters, made on a set of n items.  
%   Shrout and Fleiss: ICC(2,1)
%   McGraw and Wong:   ICC(A,1)
%
%   M is the array of measurements
%      The dimensions of M are n x k, where
%         n is the # of subjects / groups
%         k is the # of raters

[n, k] = size(M);

u1 = mean(M,1);
u2 = mean(M,2);
u = mean(M(:));

SS = sum((M(:)-u).^2);
MSR = k/(n-1) * sum((u2-u).^2);
MSC = n/(k-1) * sum((u1-u).^2);
MSE = (SS - (n-1)*MSR - (k-1)*MSC) / ((n-1)*(k-1));
icc = (MSR - MSE) / (MSR + (k-1)*MSE + k/n*(MSC-MSE));

end
