# Supplementary material for: Agreement and reliability statistics for shapes
Source: PLoS One. 2018 Aug 23;13(8):e0202087. doi: 10.1371/journal.pone.0202087 (PMC6107162; doi:10.1371/journal.pone.0202087)
Supplement: S2 File — MATLAB .mat file containing all simulated shapes used in Example 3. (ZIP) [file pone.0202087.s002.zip › go.m]

% This script reproduces the shape ICC and area ICC results from Example 3

clear;

% setup
% the data array contains all the measured shapes from the simulated experiments
load data.mat
[Ny,Nx,Npts,Nraters,Nreps] = size(data);
[shape_icc,area_icc] = deal(zeros(Nreps,1));

% calculate shape and area ICC for each repetition of the simulated experiment
for rr=1:Nreps    
    fprintf('Analyzing rep %d of %d\n',rr,Nreps);    
    
    measured_shapes = data(:,:,:,:,rr);
    measured_areas = squeeze(sum(sum(measured_shapes,1),2)); % reduce the shape to its area
        
	shape_icc(rr) = shapeICC(measured_shapes); % shape ICC for all shapes for this rep    
    area_icc(rr) = ICC(measured_areas); % area ICC for all shape areas for this rep
end

fprintf('Mean area ICC:  %f\n',mean(area_icc));
fprintf('Mean shape ICC: %f\n',mean(shape_icc));
   
%%%%%%%%%%%%%%%%%%%%%%%%%%%%%%%%%%%%%%%

% show some of the measured shapes

pts = [25 50 75]; % which "patients" to show
raters = [1 2]; % which raters to show
rep = 7; % which rep to show
S = logical([]);

for pp=1:numel(pts)
    s = logical([]);
    for rr=1:numel(raters)
        s = [s data(:,:,pts(pp),rr,rep)];
    end
    S = [S; s];
end

figure; imshow(S);
        
